# Supplementary material for: Littoral macroinvertebrate communities of alpine lakes along an elevational gradient (Hohe Tauern National Park, Austria)
Source: PLoS One. 2021 Nov 29;16(11):e0255619. doi: 10.1371/journal.pone.0255619 (PMC8629281; doi:10.1371/journal.pone.0255619)
Supplement: S1 Data — (XLSX) [file pone.0255619.s014.xlsx]

## Sheet: species data
Lake Number	Name	Date	Phylum	Class	Subclass	Order	Family	Subfamily	Tribe	Genus	Species	Count
1	Innergeschlöss 2 (Eisseele)	2018-07-31	Annelida	Clitellata	Oligochaeta	NA	NA	NA	NA	NA	NA	11
1	Innergeschlöss 2 (Eisseele)	2018-07-31	Arthropoda	Insecta	NA	Diptera	Chironomidae	Chironominae	Tanytarsini	NA	NA	1133
1	Innergeschlöss 2 (Eisseele)	2018-07-31	Arthropoda	Insecta	NA	Diptera	Chironomidae	NA	NA	NA	NA	2
1	Innergeschlöss 2 (Eisseele)	2018-07-31	Arthropoda	Insecta	NA	Diptera	Chironomidae	Orthocladiinae	NA	NA	NA	35
1	Innergeschlöss 2 (Eisseele)	2018-07-31	Arthropoda	Insecta	NA	Diptera	Ceratopogonidae	NA	NA	NA	NA	1
1	Innergeschlöss 2 (Eisseele)	2018-07-31	Arthropoda	Insecta	NA	Diptera	Limoniidae	NA	NA	NA	NA	1
1	Innergeschlöss 2 (Eisseele)	2018-07-31	Arthropoda	Insecta	NA	Diptera	Limoniidae	NA	NA	NA	NA	1
1	Innergeschlöss 2 (Eisseele)	2018-07-31	Arthropoda	Insecta	NA	Trichoptera	Limnephilidae	Limnephilinae	NA	NA	NA	22
2	Innergeschlöss 3	2018-07-31	Annelida	Clitellata	Oligochaeta	NA	NA	NA	NA	NA	NA	407
2	Innergeschlöss 3	2018-07-31	Arthropoda	Insecta	NA	Diptera	Limoniidae	NA	NA	NA	NA	2
2	Innergeschlöss 3	2018-07-31	Arthropoda	Insecta	NA	Diptera	Pediciidae	Pediciinae	NA	Dicranota	sp.	5
2	Innergeschlöss 3	2018-07-31	Arthropoda	Insecta	NA	Diptera	Empididae	Clinocerinae	NA	NA	NA	1
2	Innergeschlöss 3	2018-07-31	Arthropoda	Insecta	NA	Trichoptera	Limnephilidae	Limnephilinae	NA	Stenophylacini Typ B	sp.	1
2	Innergeschlöss 3	2018-07-31	Platyhelminthes	Rhabditophora	NA	Tricladida	Planariidae	NA	NA	Planaria	torva	5
2	Innergeschlöss 3	2018-07-31	Arthropoda	Insecta	NA	Plecoptera	Leuctridae	Leuctrinae	NA	Leuctra	rosinae	1
2	Innergeschlöss 3	2018-07-31	Arthropoda	Insecta	NA	Diptera	Chironomidae	NA	NA	NA	NA	1327
2	Innergeschlöss 3	2018-07-31	Arthropoda	Insecta	NA	Trichoptera	Limnephilidae	Drusinae	NA	Drusus	monticola	3
2	Innergeschlöss 3	2018-07-31	Arthropoda	Insecta	NA	Trichoptera	Limnephilidae	Limnephilinae	NA	Melampophylax	melampus	7
2	Innergeschlöss 3	2018-07-31	Arthropoda	Insecta	NA	Trichoptera	Limnephilidae	Limnephilinae	NA	Allogamus	cf. A. auricollis	6
2	Innergeschlöss 3	2018-07-31	Arthropoda	Insecta	NA	Trichoptera	Limnephilidae	Limnephilinae	NA	Allogamus	cf. A. uncatus/mendax	3
3	Gletscherplateau	2018-08-01	Annelida	Clitellata	Oligochaeta	NA	NA	NA	NA	NA	NA	2238
3	Gletscherplateau	2018-08-01	Arthropoda	Insecta	NA	Hemiptera	Corixidae	Corixinae	NA	Glaenocorisa	sp.	5
3	Gletscherplateau	2018-08-01	Arthropoda	Insecta	NA	Diptera	Chironomidae	NA	NA	NA	NA	83
3	Gletscherplateau	2018-08-01	Arthropoda	Insecta	NA	Trichoptera	Limnephilidae	Limnephilinae	NA	Limnephilus	coenosus	3
3	Gletscherplateau	2018-08-01	Arthropoda	Insecta	NA	Coleoptera	Dytiscidae	Hydroporinae	NA	Strictotarsus	sp.	4
4	Salzbodensee	2018-08-01	Arthropoda	Insecta	NA	Coleoptera	Dytiscidae	Agabinae	NA	Agabus	bipustulatus	2
4	Salzbodensee	2018-08-01	Arthropoda	Insecta	NA	Diptera	Chironomidae	NA	NA	NA	NA	91
4	Salzbodensee	2018-08-01	Arthropoda	Insecta	NA	Diptera	Chironomidae	Chironominae	Chironomini	NA	NA	3
4	Salzbodensee	2018-08-01	Arthropoda	Insecta	NA	Diptera	Chironomidae	Chironominae	Tanytarsini	NA	NA	67
4	Salzbodensee	2018-08-01	Arthropoda	Insecta	NA	Diptera	Chironomidae	NA	NA	NA	NA	3
4	Salzbodensee	2018-08-01	Annelida	Clitellata	Oligochaeta	NA	NA	NA	NA	NA	NA	198
4	Salzbodensee	2018-08-01	Arthropoda	Insecta	NA	Hemiptera	Corixidae	Corixinae	NA	Glaenocorisa	sp.	4
4	Salzbodensee	2018-08-01	Annelida	Clitellata	Hirudinea	NA	NA	NA	NA	NA	NA	1
4	Salzbodensee	2018-08-01	Arthropoda	Insecta	NA	Coleoptera	Dytiscidae	Hydroporinae	NA	Strictotarsus	sp.	2
4	Salzbodensee	2018-08-01	Arthropoda	Insecta	NA	Coleoptera	Dytiscidae	Agabinae	NA	Agabus	sp.	1
4	Salzbodensee	2018-08-01	Arthropoda	Insecta	NA	Trichoptera	NA	NA	NA	NA	NA	29
4	Salzbodensee	2018-08-01	Arthropoda	Insecta	NA	Coleoptera	Dytiscidae	Hydroporinae	NA	Strictotarsus	griseostriatus	5
5	See nahe Löbbensee	2018-08-02	Annelida	Clitellata	Oligochaeta	NA	NA	NA	NA	NA	NA	128
5	See nahe Löbbensee	2018-08-02	Arthropoda	Insecta	NA	Diptera	Chironomidae	NA	NA	NA	NA	1887
5	See nahe Löbbensee	2018-08-02	Mollusca	Bivalvia	Heterodonta	Veneroida	Sphaeriidae	NA	NA	Pisidium	sp.	9
5	See nahe Löbbensee	2018-08-02	Arthropoda	Insecta	NA	Trichoptera	NA	NA	NA	NA	NA	4
6	Löbbensee	2018-08-02	Annelida	Clitellata	Oligochaeta	NA	NA	NA	NA	NA	NA	693
6	Löbbensee	2018-08-02	Arthropoda	Insecta	NA	Diptera	Chironomidae	NA	NA	NA	NA	326
6	Löbbensee	2018-08-02	Arthropoda	Insecta	NA	Diptera	Chironomidae	NA	NA	NA	NA	84
6	Löbbensee	2018-08-02	Arthropoda	Insecta	NA	Trichoptera	NA	NA	NA	NA	NA	2
7	Kleiner Tauernsee	2018-07-17	Annelida	Clitellata	Oligochaeta	NA	NA	NA	NA	NA	NA	8
7	Kleiner Tauernsee	2018-07-17	Arthropoda	Insecta	NA	Diptera	Chironomidae	NA	NA	NA	NA	66
7	Kleiner Tauernsee	2018-07-17	Arthropoda	Insecta	NA	Diptera	Chironomidae	Tanypodinae	NA	NA	NA	2
7	Kleiner Tauernsee	2018-07-17	Arthropoda	Insecta	NA	Diptera	Chironomidae	Chironominae	Tanytarsini	NA	NA	3
7	Kleiner Tauernsee	2018-07-17	Arthropoda	Insecta	NA	Trichoptera	NA	NA	NA	NA	NA	1
7	Kleiner Tauernsee	2018-07-17	Arthropoda	Insecta	NA	Trichoptera	Limnephilidae	Limnephilinae	NA	NA	NA	43
7	Kleiner Tauernsee	2018-07-17	Arthropoda	Insecta	NA	Trichoptera	Limnephilidae	Limnephilinae	NA	NA	NA	43
7	Kleiner Tauernsee	2018-07-17	Arthropoda	Insecta	NA	Trichoptera	NA	NA	NA	NA	NA	1
8	Grüneckersee	2018-07-17	Arthropoda	Insecta	NA	Diptera	Chironomidae	NA	NA	NA	NA	15
8	Grüneckersee	2018-07-17	Arthropoda	Insecta	Pterygota	Trichoptera	Limnephilidae	Limnephilinae	Chaetopterygini	NA	NA	99
9	Schneefeldsee	2018-07-18	Annelida	Clitellata	Oligochaeta	NA	NA	NA	NA	NA	NA	1
9	Schneefeldsee	2018-07-18	Arthropoda	Insecta	NA	Diptera	Chironomidae	NA	NA	NA	NA	9
9	Schneefeldsee	2018-07-18	Arthropoda	Insecta	NA	Diptera	Limoniidae	NA	NA	NA	NA	1
10	Plattensee	2018-07-18	Arthropoda	Insecta	NA	Coleoptera	Dytiscidae	Agabinae	NA	Agabus	sp.	3
10	Plattensee	2018-07-18	Annelida	Clitellata	Oligochaeta	NA	NA	NA	NA	NA	NA	39
10	Plattensee	2018-07-18	Arthropoda	Insecta	NA	Diptera	Chironomidae	NA	NA	NA	NA	561
10	Plattensee	2018-07-18	Arthropoda	Insecta	NA	Coleoptera	Dytiscidae	Hydroporinae	NA	Hydroporus	foveolatus	2
10	Plattensee	2018-07-18	Arthropoda	Insecta	NA	Coleoptera	Dytiscidae	Hydroporinae	NA	Hydroporus	sp.	34
10	Plattensee	2018-07-18	Arthropoda	Insecta	NA	Trichoptera	NA	NA	NA	NA	NA	1
12	Großes Elend	2018-07-19	Arthropoda	Insecta	NA	Trichoptera	Limnephilidae	Drusinae	NA	Drusus	monticola	1
12	Großes Elend	2018-07-19	Annelida	Clitellata	Oligochaeta	NA	NA	NA	NA	NA	NA	237
12	Großes Elend	2018-07-19	Arthropoda	Insecta	NA	Diptera	Pediciidae	Pediciinae	NA	Dicranota	sp.	1
12	Großes Elend	2018-07-19	Arthropoda	Insecta	NA	Diptera	Chironomidae	NA	NA	NA	NA	1363
12	Großes Elend	2018-07-19	Arthropoda	Insecta	Pterygota	Trichoptera	Limnephilidae	Limnephilinae	Chaetopterygini	NA	NA	5
13	See neben Seebachsee	2018-07-25	Arthropoda	Insecta	NA	Trichoptera	Limnephilidae	Limnephilinae	NA	Allogamus	uncatus	1
13	See neben Seebachsee	2018-07-25	Arthropoda	Insecta	NA	Coleoptera	Dytiscidae	Agabinae	NA	Agabus	sp.	3
13	See neben Seebachsee	2018-07-25	Arthropoda	Insecta	NA	Diptera	Chironomidae	Chironominae	Tanytarsini	NA	NA	148
13	See neben Seebachsee	2018-07-25	Arthropoda	Insecta	NA	Diptera	Chironomidae	NA	NA	NA	NA	119
13	See neben Seebachsee	2018-07-25	Arthropoda	Insecta	NA	Diptera	Chironomidae	Prodiamesinae	NA	Prodiamesa	olivacea	1
13	See neben Seebachsee	2018-07-25	Arthropoda	Insecta	NA	Diptera	Chironomidae	NA	NA	NA	NA	12
13	See neben Seebachsee	2018-07-25	Annelida	Clitellata	Oligochaeta	NA	NA	NA	NA	NA	NA	15
13	See neben Seebachsee	2018-07-25	Platyhelminthes	Rhabditophora	NA	Tricladida	Planariidae	NA	NA	Planaria	torva	8
13	See neben Seebachsee	2018-07-25	Arthropoda	Insecta	NA	Plecoptera	Nemouridae	Nemourinae	NA	Nemurella	pictetii	17
13	See neben Seebachsee	2018-07-25	Arthropoda	Arachnida	Acari	Trombidiformes	Hydrachnidae	NA	NA	NA	NA	38
13	See neben Seebachsee	2018-07-25	Arthropoda	Insecta	NA	Trichoptera	Limnephilidae	NA	NA	NA	NA	4
13	See neben Seebachsee	2018-07-25	Arthropoda	Insecta	NA	Trichoptera	Limnephilidae	Limnephilinae	NA	NA	NA	6
13	See neben Seebachsee	2018-07-25	Arthropoda	Insecta	Pterygota	Trichoptera	Limnephilidae	Limnephilinae	Chaetopterygini	Pseudopsilopteryx	zimmeri	7
14	Seebachsee	2018-07-25	Arthropoda	Insecta	NA	Trichoptera	Limnephilidae	Limnephilinae	NA	Allogamus	uncatus	5
14	Seebachsee	2018-07-25	Annelida	Clitellata	Oligochaeta	NA	NA	NA	NA	NA	NA	108
14	Seebachsee	2018-07-25	Arthropoda	Insecta	NA	Diptera	Chironomidae	NA	NA	NA	NA	227
14	Seebachsee	2018-07-25	Arthropoda	Arachnida	Acari	Trombidiformes	Hydrachnidae	NA	NA	NA	NA	6
14	Seebachsee	2018-07-25	Arthropoda	Insecta	NA	Diptera	Chironomidae	NA	NA	NA	NA	11
14	Seebachsee	2018-07-25	Arthropoda	Insecta	NA	Plecoptera	Nemouridae	Nemourinae	NA	Nemurella	pictetii	1
14	Seebachsee	2018-07-25	Arthropoda	Insecta	NA	Diptera	Limoniidae	NA	NA	NA	NA	1
14	Seebachsee	2018-07-25	Mollusca	Bivalvia	Heterodonta	Veneroida	Sphaeriidae	NA	NA	Pisidium	sp.	66
14	Seebachsee	2018-07-25	Arthropoda	Insecta	NA	Trichoptera	Limnephilidae	Limnephilinae	NA	Stenophylacini Typ A juv.	sp.	1
14	Seebachsee	2018-07-25	Arthropoda	Insecta	Pterygota	Trichoptera	Limnephilidae	Limnephilinae	Chaetopterygini	Allogamus	uncatus	3
14	Seebachsee	2018-07-25	Arthropoda	Insecta	Pterygota	Trichoptera	Limnephilidae	Limnephilinae	Chaetopterygini	Allogamus	A. uncatus/mendax	3
15	Foißkarsee	2018-07-25	Arthropoda	Insecta	NA	Coleoptera	Dytiscidae	Agabinae	NA	Agabus	sp.	6
15	Foißkarsee	2018-07-25	Arthropoda	Insecta	NA	Coleoptera	Dytiscidae	Agabinae	NA	Agabus	sp.	12
15	Foißkarsee	2018-07-25	Annelida	Clitellata	Oligochaeta	NA	NA	NA	NA	NA	NA	156
15	Foißkarsee	2018-07-25	Arthropoda	Insecta	NA	Diptera	Chironomidae	NA	NA	NA	NA	235
15	Foißkarsee	2018-07-25	Mollusca	Bivalvia	Heterodonta	Veneroida	Sphaeriidae	NA	NA	Pisidium	sp.	61
15	Foißkarsee	2018-07-25	Arthropoda	Insecta	Pterygota	Coleoptera	Dytiscidae	Hydroporinae	Bidessini	Hydroglyphus	sp.	1
15	Foißkarsee	2018-07-25	Arthropoda	Insecta	NA	Trichoptera	NA	NA	NA	NA	NA	6
16	Sulzsee	2018-07-24	Arthropoda	Insecta	NA	Trichoptera	Limnephilidae	Limnephilinae	NA	NA	NA	10
16	Sulzsee	2018-07-24	Arthropoda	Insecta	Pterygota	Plecoptera	Nemouridae	Nemourinae	NA	Protonemura	nimborum	2
16	Sulzsee	2018-07-24	Platyhelminthes	Rhabditophora	NA	Tricladida	Planariidae	NA	NA	Planaria	torva	4
16	Sulzsee	2018-07-24	Arthropoda	Insecta	Pterygota	Trichoptera	NA	NA	NA	NA	NA	1
16	Sulzsee	2018-07-24	Arthropoda	Insecta	NA	Trichoptera	Limnephilidae	Limnephilinae	NA	NA	NA	6
16	Sulzsee	2018-07-24	Arthropoda	Insecta	Pterygota	Trichoptera	Limnephilidae	Limnephilinae	Chaetopterygini	NA	NA	4
17	Obervorderjaidbachsee	2018-07-26	Arthropoda	Insecta	NA	Trichoptera	Limnephilidae	Limnephilinae	NA	NA	NA	2
17	Obervorderjaidbachsee	2018-07-26	Arthropoda	Insecta	NA	Diptera	Chironomidae	NA	NA	NA	NA	758
17	Obervorderjaidbachsee	2018-07-26	Arthropoda	Insecta	Pterygota	Diptera	Empididae	Clinocerinae	NA	NA	NA	1
17	Obervorderjaidbachsee	2018-07-26	Arthropoda	Insecta	NA	Diptera	Limoniidae	NA	NA	NA	NA	6
17	Obervorderjaidbachsee	2018-07-26	Arthropoda	Insecta	NA	Diptera	Dilochopodidae	NA	NA	NA	NA	1
17	Obervorderjaidbachsee	2018-07-26	Platyhelminthes	Rhabditophora	NA	Tricladida	Planariidae	NA	NA	Planaria	torva	2
17	Obervorderjaidbachsee	2018-07-26	Arthropoda	Insecta	NA	Trichoptera	Limnephilidae	Limnephilinae	NA	NA	NA	1
18	Untervorderjaidbachsee	2018-07-26	Arthropoda	Insecta	NA	Coleoptera	Dytiscidae	Agabinae	NA	Agabus	sp.	1
18	Untervorderjaidbachsee	2018-07-26	Arthropoda	Insecta	NA	Trichoptera	Limnephilidae	Limnephilinae	NA	NA	NA	7
18	Untervorderjaidbachsee	2018-07-26	Arthropoda	Insecta	NA	Diptera	Chironomidae	NA	NA	NA	NA	353
18	Untervorderjaidbachsee	2018-07-26	Arthropoda	Insecta	NA	Diptera	Chironomidae	Chironominae	Tanytarsini	NA	NA	11
18	Untervorderjaidbachsee	2018-07-26	Arthropoda	Insecta	NA	Diptera	Chironomidae	NA	NA	NA	NA	6
18	Untervorderjaidbachsee	2018-07-26	Arthropoda	Insecta	NA	Trichoptera	Limnephilidae	Limnephilinae	NA	Limnephilus	coenosus	2
18	Untervorderjaidbachsee	2018-07-26	Arthropoda	Insecta	NA	Trichoptera	Limnephilidae	Limnephilinae	NA	NA	NA	2
18	Untervorderjaidbachsee	2018-07-26	Arthropoda	Insecta	NA	Coleoptera	Dytiscidae	Hydroporinae	NA	Hydroporus	foveolatus	7
18	Untervorderjaidbachsee	2018-07-26	Arthropoda	Insecta	NA	Coleoptera	NA	NA	NA	NA	NA	1
19	Barrenlesee	2018-08-06	Arthropoda	Insecta	NA	Trichoptera	Limnephilidae	Limnephilinae	NA	NA	NA	5
19	Barrenlesee	2018-08-06	Arthropoda	Insecta	NA	Diptera	Chironomidae	NA	NA	NA	NA	4
19	Barrenlesee	2018-08-06	Arthropoda	Insecta	NA	Diptera	Chironomidae	Tanypodinae	NA	NA	NA	1
20	Kleiner Barrenlesee	2018-08-06	Arthropoda	Insecta	NA	Trichoptera	Limnephilidae	NA	NA	NA	NA	8
20	Kleiner Barrenlesee	2018-08-06	Arthropoda	Insecta	Pterygota	Coleoptera	Helophoridae	NA	NA	Helophorus	glacialis	1
20	Kleiner Barrenlesee	2018-08-06	Arthropoda	Insecta	NA	Diptera	Chironomidae	NA	NA	NA	NA	559
20	Kleiner Barrenlesee	2018-08-06	Annelida	Clitellata	Oligochaeta	NA	NA	NA	NA	NA	NA	32
20	Kleiner Barrenlesee	2018-08-06	Arthropoda	Insecta	NA	Trichoptera	NA	NA	NA	NA	NA	14
21	Gartlesee	2018-08-07	Arthropoda	Insecta	NA	Trichoptera	Limnephilidae	NA	NA	NA	NA	11
21	Gartlesee	2018-08-07	Arthropoda	Insecta	NA	Diptera	Chironomidae	NA	NA	NA	NA	14
21	Gartlesee	2018-08-07	Arthropoda	Insecta	NA	Diptera	Chironomidae	NA	NA	NA	NA	8
21	Gartlesee	2018-08-07	Arthropoda	Insecta	NA	Diptera	Chironomidae	Chironominae	Tanytarsini	NA	NA	7
21	Gartlesee	2018-08-07	Annelida	Clitellata	Oligochaeta	NA	NA	NA	NA	NA	NA	34
22	Leibnitzkopfpfütze	2018-08-07	Arthropoda	Insecta	Pterygota	Coleoptera	Helophoridae	NA	NA	Helophorus	glacialis	7
22	Leibnitzkopfpfütze	2018-08-07	Arthropoda	Insecta	NA	Trichoptera	Limnephilidae	Limnephilinae	NA	Limnephilus	coenosus	9
22	Leibnitzkopfpfütze	2018-08-07	Annelida	Clitellata	Oligochaeta	NA	NA	NA	NA	NA	NA	192
22	Leibnitzkopfpfütze	2018-08-07	Arthropoda	Insecta	NA	Coleoptera	Dytiscidae	Hydroporinae	NA	Hydroporus	foveolatus	5
22	Leibnitzkopfpfütze	2018-08-07	Arthropoda	Insecta	NA	Coleoptera	Dytiscidae	Hydroporinae	NA	Hydroporus	sp.	4
22	Leibnitzkopfpfütze	2018-08-07	Arthropoda	Insecta	NA	Coleoptera	Dytiscidae	Hydroporinae	NA	NA	NA	44
23	Debantsee	2018-08-07	Arthropoda	Insecta	NA	Trichoptera	Limnephilidae	Limnephilinae	NA	Stenophylacini Typ A juv.	sp.	4
23	Debantsee	2018-08-07	Arthropoda	Insecta	NA	Trichoptera	Limnephilidae	NA	NA	NA	NA	2
23	Debantsee	2018-08-07	Arthropoda	Insecta	Pterygota	Coleoptera	Helophoridae	NA	NA	Helophorus	glacialis	1
23	Debantsee	2018-08-07	Arthropoda	Insecta	NA	Trichoptera	Limnephilidae	Limnephilinae	NA	NA	NA	30
23	Debantsee	2018-08-07	Arthropoda	Insecta	NA	Diptera	Chironomidae	NA	NA	NA	NA	362
23	Debantsee	2018-08-07	Arthropoda	Insecta	NA	Diptera	Chironomidae	NA	NA	NA	NA	11
23	Debantsee	2018-08-07	Arthropoda	Insecta	NA	Diptera	Chironomidae	Chironominae	Tanytarsini	NA	NA	143
23	Debantsee	2018-08-07	Annelida	Clitellata	Oligochaeta	NA	NA	NA	NA	NA	NA	58
23	Debantsee	2018-08-07	Arthropoda	Insecta	NA	Trichoptera	Limnephilidae	Limnephilinae	NA	NA	NA	17
24	Schwarzseele	2018-08-08	Arthropoda	Insecta	NA	Coleoptera	Dytiscidae	Agabinae	NA	Agabus	sp.	2
24	Schwarzseele	2018-08-08	Arthropoda	Insecta	NA	Trichoptera	Limnephilidae	Limnephilinae	NA	Melampophylax	mucoreus	18
24	Schwarzseele	2018-08-08	Arthropoda	Insecta	NA	Diptera	Chironomidae	NA	NA	NA	NA	10
24	Schwarzseele	2018-08-08	Arthropoda	Insecta	NA	Diptera	Chironomidae	Prodiamesinae	NA	Prodiamesa	olivacea	3
24	Schwarzseele	2018-08-08	Annelida	Clitellata	Oligochaeta	NA	NA	NA	NA	NA	NA	253
24	Schwarzseele	2018-08-08	Arthropoda	Insecta	NA	Trichoptera	Limnephilidae	Limnephilinae	NA	Pseudopsilopteryx	zimmeri	18
26	Murmelblubber	2018-08-08	Arthropoda	Insecta	NA	Coleoptera	Dytiscidae	Hydroporinae	NA	Hydroporus	sp.	1
26	Murmelblubber	2018-08-08	Annelida	Clitellata	Oligochaeta	NA	NA	NA	NA	NA	NA	182
26	Murmelblubber	2018-08-08	Arthropoda	Insecta	NA	Diptera	Chironomidae	Chironominae	Tanytarsini	NA	NA	503
26	Murmelblubber	2018-08-08	Arthropoda	Insecta	NA	Diptera	Chironomidae	NA	NA	NA	NA	45
26	Murmelblubber	2018-08-08	Arthropoda	Insecta	NA	Diptera	Chironomidae	NA	NA	NA	NA	7
26	Murmelblubber	2018-08-08	Platyhelminthes	Rhabditophora	NA	Tricladida	Planariidae	NA	NA	Planaria	torva	3
26	Murmelblubber	2018-08-08	Arthropoda	Insecta	NA	Trichoptera	NA	NA	NA	NA	NA	viele
27	Elisabethsee	2018-08-09	Arthropoda	Insecta	NA	Trichoptera	Limnephilidae	Limnephilinae	NA	Consorophylax	consors	7
27	Elisabethsee	2018-08-09	Arthropoda	Insecta	NA	Coleoptera	Dytiscidae	Hydroporinae	NA	Hydroporus	sp.	1
27	Elisabethsee	2018-08-09	Annelida	Clitellata	Oligochaeta	NA	NA	NA	NA	NA	NA	62
27	Elisabethsee	2018-08-09	Arthropoda	Insecta	NA	Diptera	Chironomidae	Chironominae	Tanytarsini	NA	NA	103
27	Elisabethsee	2018-08-09	Arthropoda	Insecta	NA	Diptera	Chironomidae	NA	NA	NA	NA	48
27	Elisabethsee	2018-08-09	Arthropoda	Insecta	Pterygota	Trichoptera	Limnephilidae	Limnephilinae	Chaetopterygini	Pseudopsilopteryx	zimmeri	2
28	Plattachsee	2018-08-08	Arthropoda	Insecta	NA	Trichoptera	Limnephilidae	Limnephilinae	NA	Allogamus	uncatus	5
28	Plattachsee	2018-08-08	Arthropoda	Insecta	NA	Trichoptera	Limnephilidae	Limnephilinae	NA	Melampophylax	melampus	5
28	Plattachsee	2018-08-08	Mollusca	Bivalvia	Heterodonta	Veneroida	Sphaeriidae	NA	NA	Pisidium	sp.	6
28	Plattachsee	2018-08-08	Arthropoda	Insecta	NA	Trichoptera	Limnephilidae	Limnephilinae	NA	Allogamus	A. uncatus	12
29	Kleiner Plattachsee	2018-08-10	Arthropoda	Insecta	Pterygota	Coleoptera	Dytiscidae	Hydroporinae	Bidessini	Hydroglyphus	pusillus	2
29	Kleiner Plattachsee	2018-08-10	Arthropoda	Insecta	NA	Trichoptera	Limnephilidae	Limnephilinae	NA	Limnephilus	coenosus	13
29	Kleiner Plattachsee	2018-08-10	Arthropoda	Insecta	Pterygota	Coleoptera	Dytiscidae	Hydroporinae	Hygrotini	Hygrotus	sp.	33
29	Kleiner Plattachsee	2018-08-10	Arthropoda	Insecta	Pterygota	Coleoptera	Dytiscidae	Hydroporinae	Hygrotini	Hygrotus	sp.	2
29	Kleiner Plattachsee	2018-08-10	Annelida	Clitellata	Oligochaeta	NA	NA	NA	NA	NA	NA	22
29	Kleiner Plattachsee	2018-08-10	Arthropoda	Insecta	NA	Diptera	Pediciidae	Pediciinae	NA	Dicranota	sp.	20
29	Kleiner Plattachsee	2018-08-10	Arthropoda	Insecta	NA	Trichoptera	NA	NA	NA	NA	NA	1
29	Kleiner Plattachsee	2018-08-10	Arthropoda	Insecta	NA	Diptera	Chironomidae	NA	NA	NA	NA	1113
29	Kleiner Plattachsee	2018-08-10	Arthropoda	Insecta	NA	Coleoptera	Dytiscidae	Hydroporinae	NA	Strictotarsus	griseostriatus	10
29	Kleiner Plattachsee	2018-08-10	Arthropoda	Insecta	NA	Trichoptera	NA	NA	NA	NA	NA	90
30	Langsee	2018-08-10	Arthropoda	Insecta	NA	Coleoptera	Dytiscidae	Agabinae	NA	Agabus	sp.	1
30	Langsee	2018-08-10	Arthropoda	Insecta	NA	Trichoptera	Limnephilidae	Limnephilinae	NA	Melampophylax	melampus	64
30	Langsee	2018-08-10	Annelida	Clitellata	Oligochaeta	NA	NA	NA	NA	NA	NA	6
30	Langsee	2018-08-10	Arthropoda	Insecta	NA	Diptera	Chironomidae	NA	NA	NA	NA	1
30	Langsee	2018-08-10	Arthropoda	Insecta	NA	Plecoptera	Nemouridae	Nemourinae	NA	Nemurella	pictetii	2
